# Supplementary material for: Modified Histone Peptides Linked to Magnetic Beads Reduce Binding Specificity
Source: Int J Mol Sci. 2022 Feb 1;23(3):1691. doi: 10.3390/ijms23031691 (PMC8836101; doi:10.3390/ijms23031691)
Supplement: Supplementary file 1 [file ijms-23-01691-s001.zip]

Archive with 1 entries (1 files):
- ijms-1553314-supplementary.pdf
